# Supplementary material for: One-quarter of freshwater fauna threatened with extinction
Source: Nature. 2025 Jan 8;638(8049):138–45. doi: 10.1038/s41586-024-08375-z (PMC11798842; doi:10.1038/s41586-024-08375-z)
Supplement: Supplementary file 4 — Source Data Fig. 1 [file 41586_2024_8375_MOESM4_ESM.xlsx]

## Sheet: Habitats_all
All habitat codes:	1	2	3	4	5	6	7	8	9	10	11	12	13	14	15	16	17	18
Amphibians	6435	537	1004	1243	4874	254	135	37	3	0	0	5	38	1933	915	38	25	153
Reptiles	6594	1571	2670	1531	850	1344	149	739	101	8	0	185	332	2579	209	96	16	331
Birds	8667	2065	4544	2235	2204	553	50	251	537	238	0	526	527	5393	390	10	12	10
Mammals	4336	880	1607	1408	513	491	529	454	114	116	0	73	112	1737	69	29	33	198
SUM	26032	5053	9825	6417	8441	2642	863	1481	755	362	0	789	1009	11642	1583	173	86	692
txt	26032	5053	9825	6417	8441	2642	863	1481	755	362	0	789	1009	11642	1583	173	86	692
Decapods	135	2	2	5	2436	9	0	0	2	0	0	2	15	8	171	0	4	113
Odonates	3594	162	228	100	5294	3	1	8	0	0	0	3	17	99	380	0	5	455
Fish
SUM	3893	394	335	7835	7742	13	9	10	2	0	5	37	139	658	551	9	577	568
txt	3893	394	335	7835	7742	13	9	10	2	0	5	37	139	658	551	9	577	568
Wetlands (inland) - code 5:	5.1	5.2	5.3	5.4	5.5	5.6	5.7	5.8	5.9	5.1	5.11	5.12	5.13	5.14	5.15	5.16	5.17	5.18
Decapods	2012	74	21	144	209	41	177	67	50	0	3	0	10	2	1	5	1	314
Odonates	4215	279	173	861	579	184	1149	408	188	13	20	20	27	34	17	38	23	4
Fish
SUM	6227	353	194	1005	788	225	1326	475	238	13	23	20	37	36	18	43	24	318
txt	6227	353	194	1005	788	225	1326	475	238	13	23	20	37	36	18	43	24	318
NB: numbers are for all species of all RL categories

## Sheet: Habitats_analysis
GRAPH 1		TETRAPODS - threatened	% threatened	NEW FW - threatened	% threatened
	Forest	5822	42.5554	589	11.4681
	Savanna	334	2.44134	3	0.0584112
	Shrubland	1257	9.18792	20	0.389408
	Grassland	994	7.26555	11	0.214174
	Wetlands	2018	14.7504	4134	80.4907
	Rocky Areas	453	3.31116	5	0.097352
	Caves & Subterranean	231	1.68847	2	0.0389408
	Desert	142	1.03794	2	0.0389408
	Marine (combined)	715	5.22623	161	3.13474
	Artificial (combined)	1617	11.8193	187	3.64097
	Introduced Vegetation	38	0.277757	0	0
	Other	20	0.146188	3	0.0584112
	Unknown	40	0.292376	19	0.369938
		13681		5136
		40 spp not included/no code		142 spp not included/no code
GRAPH 2		Decapods - threatened	% threatened	Odonates - threatened	% threatened	Fish - threatened	% threatened
	5.1	314	54.9912	540	75.1043	2151	47.0988
	5.2	11	1.92644	21	2.92072	401	8.78038
	5.3	6	1.05079	1	0.139082	30	0.656886
	5.4	33	5.77933	56	7.7886	254	5.56164
	5.5	48	8.4063	15	2.08623	712	15.5901
	5.6	4	0.700525	4	0.556328	59	1.29188
	5.7	19	3.3275	49	6.81502	335	7.33523
	5.8	8	1.40105	11	1.5299	314	6.87541
	5.9	13	2.27671	19	2.64256	212	4.642
	5.1	0	0	0	0	0	0
	5.11	0	0	0	0	2	0.0437924
	5.12	0	0	0	0	7	0.153273
	5.13	0	0	2	0.278164	16	0.350339
	5.14	0	0	0	0	30	0.656886
	5.15	0	0	0	0	7	0.153273
	5.16	0	0	0	0	25	0.547405
	5.17	0	0	0	0	12	0.262755
	5.18	115	20.1401	1	0.139082	0	0
		571		719		4567
		16 spp not included/no code		97 spp not included/no code		29 spp not included/no code

## Sheet: Habitats_extra
GRAPH 2		Decapods - threatened	Decapods - all	%	% threatened	Odonates - threatened	Odonates - all	%	% threatened	Fish - threatened	Fish - all	%	% threatened
	Forest	65	135	48.1481	11.2847	506	3594	14.079	42.9542
	Savanna	0	2	0	0	3	162	1.85185	0.254669
	Shrubland	1	2	50	0.173611	17	228	7.45614	1.44312
	Grassland	1	5	20	0.173611	10	100	10	0.848896
	Wetlands	470	2436	19.2939	81.5972	611	5294	11.5414	51.8676
	Rocky Areas	4	9	44.4444	0.694444	0	3	0	0
	Caves & Subterranean	0	0	0	0	0	1	0	0
	Desert	0	0	0	0	1	8	12.5	0.0848896
	Marine (combined)	0	19	0	0	1	20	5	0.0848896
	Artificial (combined)	28	179	15.6425	4.86111	18	479	3.75783	1.52801
	Introduced Vegetation	0	0	0	0	0	0	0	0
	Other	2	4	50	0.347222	0	5	0	0
	Unknown	5	113	4.42478	0.868056	11	455	2.41758	0.933786
		576				1178				0

## Sheet: Threats_all
All threat codes (all habitats):	1	2	3	4	5	6	7	8	9	10	11	12
Amphibians	2380	4166	775	580	3469	379	1425	2343	1476	91	929	16
Reptiles	1445	3123	788	401	2349	193	835	968	301	43	417	13
Birds	740	2289	567	474	2553	375	890	1140	504	50	1249	27
Mammals	928	2188	525	407	2432	481	683	628	277	38	488	14
SUM	5493	11766	2655	1862	10803	1428	3833	5079	2558	222	3083	70
txt	5493	11766	2655	1862	10803	1428	3833	5079	2558	222	3083	70
Decapods	317	262	75	77	277	102	227	180	442	0	101	6
Odonates	678	1400	264	25	1311	110	686	104	668	8	301	0
Fish
SUM	995	1662	339	102	1588	212	913	284	1110	8	402	6
txt	995	1662	339	102	1588	212	913	284	1110	8	402	6
Within habitat level 5 only:	1	2	3	4	5	6	7	8	9	10	11	12
Decapods	305	247	74	76	260	99	224	178	432	0	100	6
Odonates	573	1250	245	24	1195	106	635	96	659	7	294	0
Fish
SUM	878	1497	319	100	1455	205	859	274	1091	7	394	6
txt	878	1497	319	100	1455	205	859	274	1091	7	394	6
NB: all numbers are for all species of all RL categories

## Sheet: RL status figure_NEW
SOURCE DATA
	Tetrapods	Freshwater species	Decapods	Fishes	Odonates
EX	0.894778	0.378788	0.226843	0.560569	0.0160694
EW	0.0315466	0.0468165	0	0.0751982	0
CR	4.64883	4.03899	4.38563	5.03828	1.54266
EN	8.29103	6.84797	5.44423	7.88898	4.99759
VU	7.67444	7.38849	8.54442	8.26497	4.8369
DD	10.0863	23.4338	39.3951	18.0066	29.407
NT	6.69649	4.22625	2.6465	4.68964	3.80845
LC	61.6766	53.6389	39.3573	55.4758	55.3913
Best	23.1927	24.0489	30.4321	26.1165	16.1202
